# Supplementary material for: Humoral immunoprofiling identifies novel biomarkers and an immune suppressive autoantibody phenotype at the site of disease in pancreatic ductal adenocarcinoma
Source: Front Oncol. 2024 Feb 21;14:1330419. doi: 10.3389/fonc.2024.1330419 (PMC10917065; doi:10.3389/fonc.2024.1330419)
Supplement: Supplementary file 1 [file Table_1.xlsx]

## Sheet: CT array content
Supplementary Table S1: Protein content and UniProt IDs of the CT262 and CT100+ arrays
Protein Symbol	Protein Name	Uniprot Accession	CT262	CT100 Array	Classified as CT antigen	Supporting reference
ACVR2A	HUMAN Activin receptor type-2A	P27037	✓	✓	No
AKT1	HUMAN RAC-alpha serine/threonine-protein kinase	P31749	✓	✓	No
CALM1	HUMAN Calmodulin-1	P0DP23	✓	✓	No
BAGE2	HUMAN B melanoma antigen 2	Q86Y30	✓	✓	Yes	1,3
CCDC33	HUMAN Coiled-coil domain-containing protein 33	Q8N5R6	✓	✓	Yes	3
CDK2	HUMAN Cyclin-dependent kinase 2	P24941	✓	✓	No
CDK4	HUMAN Cyclin-dependent kinase 4	P11802	✓	✓	No
CDK7	HUMAN Cyclin-dependent kinase 7	P50613	✓	✓	No
CEACAM1	HUMAN Carcinoembryonic antigen-related cell adhesion molecule 1	P13688	✓	✓	No
CDC25A	HUMAN M-phase inducer phosphatase 1	P30304	✓	✓	Yes	2
CREB1	HUMAN Cyclic AMP-responsive element-binding protein 1	P16220	✓	✓	No
CSAG2	HUMAN Chondrosarcoma-associated gene 2/3 protein	Q9Y5P2	✓	✓	Yes	3
CTNNB1	HUMAN Catenin beta-1	P35222	✓	✓	No
EGFR	HUMAN Epidermal growth factor receptor	P00533	✓	✓	No
COX6B2	HUMAN Cytochrome c oxidase subunit 6B2	Q6YFQ2	✓	✓	Yes	2,3
FES	HUMAN Tyrosine-protein kinase Fes/Fps	P07332	✓	✓	No
CT47A1	HUMAN Cancer/testis antigen 47A	Q5JQC4	✓	✓	Yes	1,2,3
CT55	HUMAN Cancer/testis antigen 55	Q8WUE5	✓	✓	Yes	2,3
CT62	HUMAN Cancer/testis antigen 62	P0C5K7	✓	✓	Yes	1,2
CTAG2	HUMAN Cancer/testis antigen 2	O75638	✓	✓	Yes	1,3
FGFR2	HUMAN Fibroblast growth factor receptor 2	P21802	✓	✓	No
CTCFL	HUMAN Transcriptional repressor CTCFL	Q8NI51	✓	✓	Yes	1,2,3
DDX53	HUMAN Probable ATP-dependent RNA helicase DDX53	Q86TM3	✓	✓	Yes	1,2,3
DKKL1	HUMAN Dickkopf-like protein 1	Q9UK85	✓	✓	Yes	1,2,3
DPPA2	HUMAN Developmental pluripotency-associated protein 2	Q7Z7J5	✓	✓	Yes	1,2,3
MAGEB5	HUMAN Melanoma-associated antigen B5	Q9BZ81	✓	✓	Yes	3
MAPK1	HUMAN Mitogen-activated protein kinase 1	P28482	✓	✓	No
FTHL17	HUMAN Ferritin heavy polypeptide-like 17	Q9BXU8	✓	✓	Yes	1,2,3
GAGE1	HUMAN G antigen 1	Q13065	✓	✓	Yes	1,2,3
MAPK3	HUMAN Mitogen-activated protein kinase 3	P27361	✓	✓	No
MLANA	HUMAN Melanoma antigen recognized by T-cells 1	Q16655	✓	✓	No
NXF2	HUMAN Nuclear RNA export factor 2	Q9GZY0	✓	✓	Yes	3
PIM1	HUMAN Serine/threonine-protein kinase pim-1	P11309	✓	✓	No
PMEL	HUMAN Melanocyte protein PMEL	P40967	✓	✓	No
HORMAD1	HUMAN HORMA domain-containing protein 1	Q86X24	✓	✓	Yes	1,2,3
POU5F1	HUMAN POU domain, class 5, transcription factor 1	Q01860	✓	✓	No
PRKCZ	HUMAN Protein kinase C zeta type	Q05513	✓	✓	No
LDHC	HUMAN L-lactate dehydrogenase C chain	P07864	✓	✓	Yes	1,2,3
LEMD1	HUMAN LEM domain-containing protein 1	Q68G75	✓	✓	Yes	1,2,3
RAF1	HUMAN RAF proto-oncogene serine/threonine-protein kinase	P04049	✓	✓	No
MAGEA10	HUMAN Melanoma-associated antigen 10	P43363	✓	✓	Yes	2,3
MAGEB1	HUMAN Melanoma-associated antigen B1	P43366	✓	✓	Yes	1,2,3
MAGEB6	HUMAN Melanoma-associated antigen B6	Q8N7X4	✓	✓	Yes	1,2,3
SOX2	HUMAN Transcription factor SOX-2	P48431	✓	✓	No
TP53	HUMAN Cellular tumor antigen p53	P04637	✓	✓	No
TPBG	HUMAN Trophoblast glycoprotein	Q13641	✓	✓	No
NLRP4	HUMAN NACHT, LRR and PYD domains-containing protein 4	Q96MN2	✓	✓	Yes	1,2,3
XAGE1A	HUMAN X antigen family member 1	Q9HD64	✓	✓	Yes	3
XAGE2	HUMAN X antigen family member 2	Q96GT9	✓	✓	Yes	3
OIP5	HUMAN Protein Mis18-beta	O43482	✓	✓	Yes	2,3
ROPN1	HUMAN Ropporin-1A	Q9HAT0	✓	✓	Yes	1,2,3
SPO11	HUMAN Meiotic recombination protein SPO11	Q9Y5K1	✓	✓	Yes	1,3
SSX1	HUMAN Protein SSX1	Q16384	✓	✓	Yes	1,2,3
SSX2	HUMAN Protein SSX2	Q16385	✓	✓	Yes	1,2,3
SSX4	HUMAN Protein SSX4	O60224	✓	✓	Yes	1,3
SYCE1	HUMAN Synaptonemal complex central element protein 1	Q8N0S2	✓	✓	Yes	2,3
SYCP1	HUMAN Synaptonemal complex protein 1	Q15431	✓	✓	Yes	1,2,3
THEG	HUMAN Testicular haploid expressed gene protein	Q9P2T0	✓	✓	Yes	1,2,3
TPTE	HUMAN putative tyrosine-protein phosphatase TPTE	P56180	✓	✓	Yes	1,3
TSGA10	HUMAN Testis-specific gene 10 protein	Q9BZW7	✓	✓	Yes	2,3
TSSK6	HUMAN Testis-specific serine/threonine-protein kinase 6	Q9BXA6	✓	✓	Yes	2,3
ZNF165	HUMAN Zinc finger protein 165	P49910	✓	✓	Yes	2,3
BAGE3	B melanoma antigen 3 (Cancer/testis antigen 2.3) (CT2.3)	Q86Y29	✓	✓	Yes	3
BAGE4	B melanoma antigen 4 (Cancer/testis antigen 2.4) (CT2.4)	Q86Y28	✓	✓	Yes	3
BAGE5	B melanoma antigen 5 (Cancer/testis antigen 2.5) (CT2.5)	Q86Y27	✓	✓	Yes	3
CEP290	Centrosomal protein of 290 kDa (Cep290) (Bardet-Biedl syndrome 14 protein) (Cancer/testis antigen 87) (CT87)	O15078	✓	✓	Yes	3
DPPA3	Developmental pluripotency-associated protein 3 (Stella-related protein)	Q6W0C5	✓	✓	Yes	1,2
DPPA4	Developmental pluripotency-associated protein 4	Q7L190	✓	✓	Yes	2
DSCR8/MMA1	Down syndrome critical region protein 8 (Cancer/testis antigen 25) (CT25) (Malignant melanoma-associated protein 1) (MMA-1)	Q96T75	✓	✓	Yes	2,3
GAGE2A	G antigen 2A (GAGE-2A)	Q6NT46	✓	✓	Yes	1,2,3
GAGE4	G antigen 4 (GAGE-4)	Q13068	✓	✓	Yes	3
GAGE5	G antigen 5 (GAGE-5)	Q13069	✓	✓	Yes	3
GAGE6	G antigen 6 (GAGE-6)	Q13070	✓	✓	Yes	3
GAGE7	G antigen 7 (GAGE-7)	O76087	✓	✓	Yes	3
MAGEA1	Melanoma-associated antigen 1 (Antigen MZ2-E) (Cancer/testis antigen 1.1) (CT1.1) (MAGE-1 antigen)	P43355	✓	✓	Yes	1,2,3
MAGEA11	Melanoma-associated antigen 11 (Cancer/testis antigen 1.11) (CT1.11) (MAGE-11 antigen)	P43364	✓	✓	Yes	1,2,3
MAGEA2	Melanoma-associated antigen 2 (Cancer/testis antigen 1.2) (CT1.2) (MAGE-2 antigen)	P43356	✓	✓	Yes	1,2,3
MAGEA3	Melanoma-associated antigen 3 (Antigen MZ2-D) (Cancer/testis antigen 1.3) (CT1.3) (MAGE-3 antigen)	P43357	✓	✓	Yes	1,2,3
MAGEA4v2	HUMAN Melanoma-associated antigen 4	P43358	✓	✓	Yes	1,2,3
MAGEA4v3	HUMAN Melanoma-associated antigen 4	P43358	✓	✓	Yes	1,2,3
MAGEA4v4	HUMAN Melanoma-associated antigen 4	P43358	✓	✓	Yes	1,2,3
MAGEA5	Melanoma-associated antigen 5 (Cancer/testis antigen 1.5) (CT1.5) (MAGE-5 antigen)	P43359	✓	✓	Yes	3
NY-CO-45	Tudor domain-containing protein 6	O60522	✓	✓	Yes	2,3
NY-ESO-1	HUMAN Cancer/testis antigen 1	P78358	✓	✓	Yes	1,2,3
NY-ESO-1 ORF2	HUMAN Cancer/testis antigen 1	P78358	✓	✓	Yes	1,2,3
PBK	Lymphokine-activated killer T-cell-originated protein kinase (EC 2.7.12.2) (Cancer/testis antigen 84) (CT84)	Q96KB5	✓	✓	Yes	1,2,3
ROPN1A	Ropporin-1A (Cancer/testis antigen 91) (CT91) (Rhophilin-associated protein 1A)	Q9HAT0	✓	✓	Yes	1,2,3
SPAG9	C-Jun-amino-terminal kinase-interacting protein 4 (JIP-4) (JNK-interacting protein 4) (Cancer/testis antigen 89) (CT89)	O60271	✓	✓	Yes	3
SPANXA1	Sperm protein associated with the nucleus on the X chromosome A (Cancer/testis antigen 11.1) (CT11.1)	Q9NS26	✓	✓	Yes	1,2,3
SPANXB1	Sperm protein associated with the nucleus on the X chromosome B1 (Cancer/testis antigen 11.2) (CT11.2)	Q9NS25	✓	✓	Yes	3
SPANXC	Sperm protein associated with the nucleus on the X chromosome C (Cancer/testis antigen 11.3) (CT11.3)	Q9NY87	✓	✓	Yes	1,2,3
SPANXD	Sperm protein associated with the nucleus on the X chromosome D (Cancer/testis antigen 11.4) (CT11.4)	Q9BXN6	✓	✓	Yes	3
SPATS1	Spermatogenesis-associated serine-rich protein 1	Q496A3	✓	✓	Yes	1,2
TKTL1	Transketolase-like protein 1 (EC 2.2.1.1) (Transketolase 2) (TK 2) (Transketolase-related protein)	P51854	✓	✓	Yes	1,2
XAGE3aV1	X antigen family member 3	Q8WTP9	✓	✓	Yes	2,3
XAGE3aV2	X antigen family member 3	Q8WTP9	✓	✓	Yes	2,3
ACVR2B	Activin receptor type-2B (EC 2.7.11.30) (Activin receptor type IIB) (ACTR-IIB)	Q13705	✓	✓	No
CAMEL	CTL-recognized antigen on melanoma	O95987	✓	✓	No
COL6A1	Collagen alpha-1(VI) chain	P12109	✓	✓	No
CYP450 3A4	Cytochrome P450 3A4	P08684	✓	✓	No
GDF3	Growth/differentiation factor 3 (GDF-3)	Q9NR23	✓	✓	No
GRWD1	Glutamate-rich WD repeat-containing protein 1	Q9BQ67	✓	✓	No
ITGB1	Integrin beta-1 (Fibronectin receptor subunit beta) (Glycoprotein IIa) (GPIIA) (VLA-4 subunit beta) (CD antigen CD29)	P05556	✓	✓	No
LIP1	Liprin-alpha-1 (LAR-interacting protein 1) (LIP-1)	Q13136	✓	✓	No
MAP9	Microtubule-associated protein 9 (Aster-associated protein)	Q49MG5	✓	✓	No
MICA	MHC class I polypeptide-related sequence A (MIC-A)	Q29983	✓	✓	No
NANOG	Homeobox protein NANOG (Homeobox transcription factor Nanog) (hNanog)	Q9H9S0	✓	✓	No
P53-C141Y	Tumor protein P53, variant C141Y	P04637*	✓	✓	No
P53-K382R	Tumor protein P53, variant K382R	P04637*	✓	✓	No
P53-L344P	Tumor protein P53, variant L344P	P04637*	✓	✓	No
P53-M133T	Tumor protein P53, variant M133T	P04637*	✓	✓	No
p53-Q136X	Tumor protein P53, variant Q136X	P04637*	✓	✓	No
p53-S15A	Tumor protein P53, variant S15A	P04637*	✓	✓	No
P53-S392A	Tumor protein P53, variant S392A	P04637*	✓	✓	No
P53-S46A	Tumor protein P53, variant S46A	P04637*	✓	✓	No
P53-S6A	Tumor protein P53, variant S6A	P04637*	✓	✓	No
P53-T18A	Tumor protein P53, variant T18A	P04637*	✓	✓	No
POR	NADPH--cytochrome P450 reductase (CPR)	P16435	✓	✓	No
RELT	Tumor necrosis factor receptor superfamily member 19L (Receptor expressed in lymphoid tissues)	Q969Z4	✓	✓	No
SOX1	Transcription factor SOX-1	O00570	✓	✓	No
SRC	Proto-oncogene tyrosine-protein kinase Src (EC 2.7.10.2) (Proto-oncogene c-Src) (pp60c-src) (p60-Src)	P12931	✓	✓	No
TYR	Tyrosinase (EC 1.14.18.1) (LB24-AB) (Monophenol monooxygenase) (SK29-AB) (Tumor rejection antigen AB)	P14679	✓	✓	No
ACRBP	HUMAN Acrosin-binding protein	Q8NEB7	✓	x	Yes	2,3
ACTL7B	HUMAN Actin-like protein 7B	Q9Y614	✓	x	Yes	1,2
ACTL8	HUMAN Actin-like protein 8	Q9H568	✓	x	Yes	1,2,3
ADAM2	HUMAN Disintegrin and metalloproteinase domain-containing protein 2	Q99965	✓	x	Yes	1,2,3
ADAM29	HUMAN Disintegrin and metalloproteinase domain-containing protein 29	Q9UKF5	✓	x	Yes	1,2,3
AKAP3	HUMAN A-kinase anchor protein 3	O75969	✓	x	Yes	2,3
AKAP4	HUMAN A-kinase anchor protein 4	Q5JQC9	✓	x	Yes	1,2,3
ARX	HUMAN Homeobox protein ARX	Q96QS3	✓	x	Yes	3
ANKRD45	HUMAN Ankyrin repeat domain-containing protein 45	Q5TZF3	✓	x	Yes	2,3
ARMC3	HUMAN Armadillo repeat-containing protein 3	Q5W041	✓	x	Yes	2,3
AURKA	HUMAN Aurora kinase A	O14965	✓	x	Yes	2
BCL2L14	HUMAN Apoptosis facilitator Bcl-2-like protein 14	Q9BZR8	✓	x	Yes	2
BRDT	HUMAN Bromodomain testis-specific protein	Q58F21	✓	x	Yes	1,2,3
BUB1	HUMAN Mitotic checkpoint serine/threonine-protein kinase BUB1	O43683	✓	x	Yes	2
BUB1B	HUMAN Mitotic checkpoint serine/threonine-protein kinase BUB1 beta	O60566	✓	x	Yes	2
CABYR	HUMAN Calcium-binding tyrosine phosphorylation-regulated protein	O75952	✓	x	Yes	1,2,3
CAGE1	HUMAN Cancer-associated gene 1 protein	Q8TC20	✓	x	Yes	1,2,3
CALR3	HUMAN Calreticulin-3	Q96L12	✓	x	Yes	1,3
CCDC110	HUMAN Coiled-coil domain-containing protein 110	Q8TBZ0	✓	x	Yes	2,3
CCDC183	HUMAN Coiled-coil domain-containing protein 183	Q5T5S1	✓	x	Yes	1
CEP55	HUMAN Centrosomal protein of 55 kDa	Q53EZ4	✓	x	Yes	3
CCDC36	HUMAN Interactor of HORMAD1 protein 1	Q8IYA8	✓	x	Yes	2,3
CCNA1	HUMAN Cyclin-A1	P78396	✓	x	Yes	2
CDC25C	HUMAN M-phase inducer phosphatase 3	P30307	✓	x	Yes	2
CNOT9	HUMAN CCR4-NOT transcription complex subunit 9	Q92600	✓	x	Yes	3
CTAGE5	HUMAN cTAGE family member 5	O15320	✓	x	Yes	3
CTNNA2	HUMAN Catenin alpha-2	P26232	✓	x	Yes	3
DCAF12	HUMAN DDB1- and CUL4-associated factor 12	Q5T6F0	✓	x	Yes	3
CPXCR1	HUMAN CPX chromosomal region candidate gene 1 protein	Q8N123	✓	x	Yes	1,2,3
ELOVL4	HUMAN Elongation of very long chain fatty acids protein 4	Q9GZR5	✓	x	Yes	3
CRISP2	HUMAN Cysteine-rich secretory protein 2	P16562	✓	x	Yes	1,2,3
CSAG1	HUMAN Putative chondrosarcoma-associated gene 1 protein	Q6PB30	✓	x	Yes	2,3
CT45A1	HUMAN Cancer/testis antigen family 45 member A1	Q5HYN5	✓	x	Yes	1,3
CT83	HUMAN Kita-kyushu lung cancer antigen 1	Q5H943	✓	x	Yes	1,2,3
CTAG1A	HUMAN Cancer/testis antigen 1	P78358	✓	x	Yes	1,2,3
CTAGE1	HUMAN cTAGE family member 2	Q96RT6	✓	x	Yes	1,3
GPAT2	HUMAN Glycerol-3-phosphate acyltransferase 2, mitochondrial	Q6NUI2	✓	x	Yes	3
GPATCH2	HUMAN G patch domain-containing protein 2	Q9NW75	✓	x	Yes	3
HSPB9	HUMAN Heat shock protein beta-9	Q9BQS6	✓	x	Yes	3
IGSF11	HUMAN Immunoglobulin superfamily member 11	Q5DX21	✓	x	Yes	3
DDX43	HUMAN Probable ATP-dependent RNA helicase DDX43	Q9NXZ2	✓	x	Yes	2,3
DMRTB1	HUMAN Doublesex- and mab-3-related transcription factor B1	Q96MA1	✓	x	Yes	1,2
DMRTC2	HUMAN Doublesex- and mab-3-related transcription factor C2	Q8IXT2	✓	x	Yes	1,2
DYRK3	HUMAN Dual specificity tyrosine-phosphorylation-regulated kinase 3	O43781	✓	x	Yes	2
LIPI	HUMAN Lipase member I	Q6XZB0	✓	x	Yes	3
EPPIN	HUMAN Eppin	O95925	✓	x	Yes	1,2,3
FAM133A	HUMAN Protein FAM133A	Q8N9E0	✓	x	Yes	2,3
FAM46D	HUMAN Protein FAM46D	Q8NEK8	✓	x	Yes	1,2,3
FATE1	HUMAN Fetal and adult testis-expressed transcript protein	Q969F0	✓	x	Yes	1,2,3
MAGEC3	HUMAN Melanoma-associated antigen C3	Q8TD91	✓	x	Yes	3
FMR1NB	HUMAN Fragile X mental retardation 1 neighbor protein	Q8N0W7	✓	x	Yes	1,2,3
FOXR2	HUMAN Forkhead box protein R2	Q6PJQ5	✓	x	Yes	1,2
NOL4	HUMAN Nucleolar protein 4	O94818	✓	x	Yes	3
GK2	HUMAN Glycerol kinase 2	Q14410	✓	x	Yes	1,2
PLEKHA5	HUMAN Pleckstrin homology domain-containing family A member 5	Q9HAU0	✓	x	Yes	3
POTEE	HUMAN POTE ankyrin domain family member E	Q6S8J3	✓	x	Yes	3
HIPK4	HUMAN Homeodomain-interacting protein kinase 4	Q8NE63	✓	x	Yes	2
HIST1H4A	HUMAN Histone H4	P62805	✓	x	Yes	1
HSFY1	HUMAN Heat shock transcription factor, Y-linked	Q96LI6	✓	x	Yes	1,2
IGF2BP1	HUMAN Insulin-like growth factor 2 mRNA-binding protein 1	Q9NZI8	✓	x	Yes	1,2
IGF2BP3	HUMAN Insulin-like growth factor 2 mRNA-binding protein 3	O00425	✓	x	Yes	2
IL13RA2	HUMAN Interleukin-13 receptor subunit alpha-2	Q14627	✓	x	Yes	2,3
PRSS50	HUMAN Probable threonine protease PRSS50	Q9UI38	✓	x	Yes	3
LIN28A	HUMAN Protein lin-28 homolog A	Q9H9Z2	✓	x	Yes	2
PTPN20	HUMAN Tyrosine-protein phosphatase non-receptor type 20	Q4JDL3	✓	x	Yes	3
LUZP4	HUMAN Leucine zipper protein 4	Q9P127	✓	x	Yes	1,2,3
LY6K	HUMAN Lymphocyte antigen 6K	Q17RY6	✓	x	Yes	2,3
MAEL	HUMAN Protein maelstrom homolog	Q96JY0	✓	x	Yes	1,2,3
MAGEA4	HUMAN Melanoma-associated antigen 4	P43358	✓	x	Yes	1,2,3
RHOXF2	HUMAN Rhox homeobox family member 2	Q9BQY4	✓	x	Yes	3
MAGEB2	HUMAN Melanoma-associated antigen B2	O15479	✓	x	Yes	1,2,3
MAGEB3	HUMAN Melanoma-associated antigen B3	O15480	✓	x	Yes	1,2,3
MAGEB4	HUMAN Melanoma-associated antigen B4	O15481	✓	x	Yes	1,3
SEMG1	HUMAN Semenogelin-1	P04279	✓	x	Yes	3
MAGEC1	HUMAN Melanoma-associated antigen C1	O60732	✓	x	Yes	1,2,3
MAGEC2	HUMAN Melanoma-associated antigen C2	Q9UBF1	✓	x	Yes	1,2,3
MAK	HUMAN Serine/threonine-protein kinase MAK	P20794	✓	x	Yes	2
SPAG4	HUMAN Sperm-associated antigen 4 protein	Q9NPE6	✓	x	Yes	3
TMEFF1	HUMAN Tomoregulin-1	Q8IYR6	✓	x	Yes	3
TMEFF2	HUMAN Tomoregulin-2	Q9UIK5	✓	x	Yes	3
TMEM108	HUMAN Transmembrane protein 108	Q6UXF1	✓	x	Yes	3
MLF1	HUMAN Myeloid leukemia factor 1	P58340	✓	x	Yes	2
MORC1	HUMAN MORC family CW-type zinc finger protein 1	Q86VD1	✓	x	Yes	1,2,3
MYBL2	HUMAN Myb-related protein B	P10244	✓	x	Yes	2
MYCBPAP	HUMAN MYCBP-associated protein	Q8TBZ2	✓	x	Yes	2
NME8	HUMAN Thioredoxin domain-containing protein 3	Q8N427	✓	x	Yes	2
NR6A1	HUMAN Nuclear receptor subfamily 6 group A member 1	Q15406	✓	x	Yes	2,3
NUF2	HUMAN Kinetochore protein Nuf2	Q9BZD4	✓	x	Yes	2,3
ODF1	HUMAN Outer dense fiber protein 1	Q14990	✓	x	Yes	1,3
ODF2	HUMAN Outer dense fiber protein 2	Q5BJF6	✓	x	Yes	2,3
ODF3	HUMAN Outer dense fiber protein 3	Q96PU9	✓	x	Yes	1,2,3
ODF4	HUMAN Outer dense fiber protein 4	Q2M2E3	✓	x	Yes	1,2,3
OTOA	HUMAN Otoancorin	Q7RTW8	✓	x	Yes	2,3
PAGE1	HUMAN P antigen family member 1	O75459	✓	x	Yes	1,2,3
PAGE2B	HUMAN Putative G antigen family E member 3	Q5JRK9	✓	x	Yes	1,2,3
PAGE5	HUMAN P antigen family member 5	Q96GU1	✓	x	Yes	1,2,3
PASD1	HUMAN Circadian clock protein PASD1	Q8IV76	✓	x	Yes	1,2,3
PHF7	HUMAN PHD finger protein 7	Q9BWX1	✓	x	Yes	1,2
PIAS2	HUMAN SUMO-protein ligase PIAS2	O75928	✓	x	Yes	2
PIWIL2	HUMAN Piwi-like protein 2	Q8TC59	✓	x	Yes	2,3
PKMYT1	HUMAN Membrane-associated tyrosine- and threonine-specific cdc2-inhibitory kinase	Q99640	✓	x	Yes	1,2
PLAC1	HUMAN Placenta-specific protein 1	Q9HBJ0	✓	x	Yes	2,3
PLK1	HUMAN Serine/threonine-protein kinase PLK1	P53350	✓	x	Yes	2
PLK4	HUMAN Serine/threonine-protein kinase PLK4	O00444	✓	x	Yes	2
POTEH	HUMAN POTE ankyrin domain family member H	Q6S545	✓	x	Yes	2,3
PRAME	HUMAN Melanoma antigen preferentially expressed in tumors	P78395	✓	x	Yes	1,2,3
PRKACG	HUMAN cAMP-dependent protein kinase catalytic subunit gamma	P22612	✓	x	Yes	1,2
PRM1	HUMAN Sperm protamine P1	P04553	✓	x	Yes	1,3
PRM2	HUMAN Protamine-2	P04554	✓	x	Yes	1,2,3
PRSS54	HUMAN Inactive serine protease 54	Q6PEW0	✓	x	Yes	1,2,3
PSG11	HUMAN Pregnancy-specific beta-1-glycoprotein 11	Q9UQ72	✓	x	Yes	1
RAD51	HUMAN DNA repair protein RAD51 homolog 1	Q06609	✓	x	Yes	2
RBM46	HUMAN Probable RNA-binding protein 46	Q8TBY0	✓	x	Yes	1,2,3
SAGE1	HUMAN Sarcoma antigen 1	Q9NXZ1	✓	x	Yes	1,2,3
SGO1	HUMAN Shugoshin 1	Q5FBB7	✓	x	Yes	2
SLCO6A1	HUMAN Solute carrier organic anion transporter family member 6A1	Q86UG4	✓	x	Yes	1,2,3
SPA17	HUMAN Sperm surface protein Sp17	Q15506	✓	x	Yes	1,2,3
SPACA3	HUMAN Sperm acrosome membrane-associated protein 3	Q8IXA5	✓	x	Yes	1,2,3
SPANXN1	HUMAN Sperm protein associated with the nucleus on the X chromosome N1	Q5VSR9	✓	x	Yes	1,3
SPANXN2	HUMAN Sperm protein associated with the nucleus on the X chromosome N2	Q5MJ10	✓	x	Yes	1,3
SPANXN4	HUMAN Sperm protein associated with the nucleus on the X chromosome N4	Q5MJ08	✓	x	Yes	1,3
SPATA19	HUMAN Spermatogenesis-associated protein 19, mitochondrial	Q7Z5L4	✓	x	Yes	1,2,3
SSX3	HUMAN Protein SSX3	Q99909	✓	x	Yes	1,2,3
SSX5	HUMAN Protein SSX5	O60225	✓	x	Yes	1,2,3
SSX7	HUMAN Protein SSX7	Q7RTT5	✓	x	Yes	2,3
STKLD1	HUMAN Serine/threonine kinase-like domain-containing protein STKLD1	Q8NE28	✓	x	Yes	1,2
TAF7L	HUMAN Transcription initiation factor TFIID subunit 7-like	Q5H9L4	✓	x	Yes	2,3
TDRD1	HUMAN Tudor domain-containing protein 1	Q9BXT4	✓	x	Yes	2,3
TEX101	HUMAN Testis-expressed protein 101	Q9BY14	✓	x	Yes	1,2,3
TEX14	HUMAN Inactive serine/threonine-protein kinase TEX14	Q8IWB6	✓	x	Yes	1,2,3
TFDP3	HUMAN Transcription factor Dp family member 3	Q5H9I0	✓	x	Yes	1,2,3
TSPY1	HUMAN Testis-specific Y-encoded protein 1	Q01534	✓	x	Yes	1,2
TSPY2	HUMAN Testis-specific Y-encoded protein 2	A6NKD2	✓	x	Yes	1,2,3
TSPY3	HUMAN Testis-specific Y-encoded protein 3	P0CV98	✓	x	Yes	1,2,3
TSSK1B	HUMAN Testis-specific serine/threonine-protein kinase 1	Q9BXA7	✓	x	Yes	1,2
TSSK2	HUMAN Testis-specific serine/threonine-protein kinase 2	Q96PF2	✓	x	Yes	1
TTK	HUMAN Dual specificity protein kinase TTK	P33981	✓	x	Yes	1,2,3
TULP2	HUMAN Tubby-related protein 2	O00295	✓	x	Yes	2,3
ZBTB32	HUMAN Zinc finger and BTB domain-containing protein 32	Q9Y2Y4	✓	x	Yes	2
ZNF645	HUMAN E3 ubiquitin-protein ligase ZNF645	Q8N7E2	✓	x	Yes	1,2,3
	* = Substitutions of amino acids of the P53 tumour suppressor protein
Citation no.	Citation
1	da Silva, V. L., Fonseca, A. F., Fonseca, M., da Silva, T. E., Coelho, A. C., Kroll, J. E., ... & de Souza, S. J. (2017). Genome-wide identification of cancer/testis genes and their association with prognosis in a pan-cancer analysis. Oncotarget, 8(54), 92966.
2	Wang, C., Gu, Y., Zhang, K., Xie, K., Zhu, M., Dai, N., ... & Wu, L. (2016). Systematic identification of genes with a cancer-testis expression pattern in 19 cancer types. Nature communications, 7, 10499.
3	Almeida, L. G., Sakabe, N. J., Deoliveira, A. R., Silva, M. C. C., Mundstein, A. S., Cohen, T., ... & Jungbluth, A. A. (2008). CTdatabase: a knowledge-base of high-throughput and curated data on cancer-testis antigens. Nucleic acids research, 37(suppl_1), D816-D819.
